# Supplementary material for: Early Detection of Airborne Inoculum of Nothopassalora personata in Spore Trap Samples from Peanut Fields Using Quantitative PCR
Source: Plants (Basel). 2020 Oct 9;9(10):1327. doi: 10.3390/plants9101327 (PMC7650562; doi:10.3390/plants9101327)
Supplement: Supplementary file 1 [file plants-09-01327-s001.zip]

Archive with 6 entries (6 files):
- Supplementary Figure S1_no revision.jpg
- Supplementary Figure S2_no revision.jpg
- Supplementary Figure S3_no revision.jpg
- Supplementary Figure S4_the new one_magnified bar graph for spore detection below 700.jpg
- Supplementary Table S2_Threshold cycle values of qPCR with crude DNA extracted from rods inoculated with different number of spores and control.xlsx
- Table S1_.xlsx
