# Supplementary material for: Early Detection of Airborne Inoculum of Nothopassalora personata in Spore Trap Samples from Peanut Fields Using Quantitative PCR
Source: Plants (Basel). 2020 Oct 9;9(10):1327. doi: 10.3390/plants9101327 (PMC7650562; doi:10.3390/plants9101327)
Supplement: Supplementary file 1 [file plants-09-01327-s001.zip › Supplementary Table S2_Threshold cycle values of qPCR with crude DNA extracted from rods inoculated with different number of spores and control.xlsx]

## Sheet: 0
	Well	Fluor	Target	Content	Sample	Cq	SQ
	A01	SYBR		Unkn
	A02	SYBR		Unkn
	A03	SYBR		Unkn
	A04	SYBR		Unkn
	A05	SYBR		Unkn
	A06	SYBR		Unkn
	A07	SYBR		Unkn
	A08	SYBR		Unkn
	A09	SYBR		Unkn
	A10	SYBR		Unkn
	A11	SYBR		Unkn
	A12	SYBR		Unkn
	B01	SYBR		Unkn	64.2C_Primer CP5F-CP5R_non-artificially inoculated rod and extracted with NaOH method
	B02	SYBR		Unkn	64.2C_Primer CP5F-CP5R_non-artificially inoculated rod and extracted with NaOH method
	B03	SYBR		Unkn	64.2C_Primer CP5F-CP5R_non-artificially inoculated rod and extracted with NaOH method
	B04	SYBR		Unkn	64.2C_Primer CP5F-CP5R_non-artificially inoculated rod and extracted with NaOH method
	B05	SYBR		Unkn	64.2C_Prrimer CP5F-CP5R_Non-template control
	B06	SYBR		Unkn	64.2C_Primer CP5F-CP5R_Purified DNA of Healthy Peanut Leaves (HL)
	B07	SYBR		Unkn	64.2C_Primer CP5F-CP5R_N. personata crude DNA_from rod after stored in -20 freezer for approx 3 months	25.351
	B08	SYBR		Unkn	64.2C_Primer CP5F-CP5R_N. personata purified DNA extracted from peanut leaflate with DNA extraction kit	25.1611
	B09	SYBR		Unkn
	B10	SYBR		Unkn
	B11	SYBR		Unkn
	B12	SYBR		Unkn
	C01	SYBR		Unkn
	C02	SYBR		Unkn
	C03	SYBR		Unkn
	C04	SYBR		Unkn
	C05	SYBR		Unkn
	C06	SYBR		Unkn
	C07	SYBR		Unkn
	C08	SYBR		Unkn
	C09	SYBR		Unkn
	C10	SYBR		Unkn
	C11	SYBR		Unkn
	C12	SYBR		Unkn
	D01	SYBR		Unkn	Rod inoculated with 10000 spores and extracted with NaOH method_Rep 1	24.9199
	D02	SYBR		Unkn	Rod inoculated with 1000 spores and extracted with NaOH method_Rep 1	25.8518
	D03	SYBR		Unkn	Rod inoculated with 100 spores and extracted with NaOH method_Rep 1	28.8675
	D04	SYBR		Unkn	Rod inoculated with 50 spores and extracted with NaOH method_Rep 1	30.7831
	D05	SYBR		Unkn	Rod inoculated with 25 spores and extracted with NaOH method_Rep 1	32.4969
	D06	SYBR		Unkn
	D07	SYBR		Unkn
	D08	SYBR		Unkn
	D09	SYBR		Unkn
	D10	SYBR		Unkn
	D11	SYBR		Unkn
	D12	SYBR		Unkn
	E01	SYBR		Unkn	Rod inoculated with 10000 spores and extracted with NaOH method_Rep 2	23.8377
	E02	SYBR		Unkn	Rod inoculated with 1000 spores and extracted with NaOH method_Rep 2	25.7139
	E03	SYBR		Unkn	Rod inoculated with 100 spores and extracted with NaOH method_Rep 2	29.0356
	E04	SYBR		Unkn	Rod inoculated with 50 spores and extracted with NaOH method_Rep 2	30.0815
	E05	SYBR		Unkn	Rod inoculated with 25 spores and extracted with NaOH method_Rep 2	33.1876
	E06	SYBR		Unkn
	E07	SYBR		Unkn
	E08	SYBR		Unkn
	E09	SYBR		Unkn
	E10	SYBR		Unkn
	E11	SYBR		Unkn
	E12	SYBR		Unkn
	F01	SYBR		Unkn	Rod inoculated with 10000 spores and extracted with NaOH method_Rep 3	24.9561
	F02	SYBR		Unkn	Rod inoculated with 1000 spores and extracted with NaOH method_Rep 3	25.6708
	F03	SYBR		Unkn	Rod inoculated with 100 spores and extracted with NaOH method_Rep 3	28.5294
	F04	SYBR		Unkn	Rod inoculated with 50 spores and extracted with NaOH method_Rep 3	31.1872
	F05	SYBR		Unkn	Rod inoculated with 25 spores and extracted with NaOH method_Rep 3	34.6757
	F06	SYBR		Unkn
	F07	SYBR		Unkn
	F08	SYBR		Unkn
	F09	SYBR		Unkn
	F10	SYBR		Unkn
	F11	SYBR		Unkn
	F12	SYBR		Unkn
	G01	SYBR		Unkn
	G02	SYBR		Unkn
	G03	SYBR		Unkn
	G04	SYBR		Unkn
	G05	SYBR		Unkn
	G06	SYBR		Unkn
	G07	SYBR		Unkn
	G08	SYBR		Unkn
	G09	SYBR		Unkn
	G10	SYBR		Unkn
	G11	SYBR		Unkn
	G12	SYBR		Unkn
	H01	SYBR		Unkn
	H02	SYBR		Unkn
	H03	SYBR		Unkn
	H04	SYBR		Unkn
	H05	SYBR		Unkn
	H06	SYBR		Unkn
	H07	SYBR		Unkn
	H08	SYBR		Unkn
	H09	SYBR		Unkn
	H10	SYBR		Unkn
	H11	SYBR		Unkn
	H12	SYBR		Unkn

## Sheet: Run Information
File Name	admin_2019-05-29_Primer CP5F-CP5R for testing DNA extracted from rods and detection limit_curve.pcrd
Created By User	admin
Notes
ID
Run Started	05/29/2019 18:46:14 UTC
Run Ended	05/29/2019 20:18:31 UTC
Sample Vol	20
Lid Temp	105
Protocol File Name	misbah-sybr 3 step with no temp gradient.prcl
Plate Setup File Name	Quick Plate_96 wells_SYBR Only.pltd
Base Serial Number	CT020405
Optical Head Serial Number	785BR14000
CFX Manager Version	3.1.1517.0823.
