# Supplementary material for: Early Detection of Airborne Inoculum of Nothopassalora personata in Spore Trap Samples from Peanut Fields Using Quantitative PCR
Source: Plants (Basel). 2020 Oct 9;9(10):1327. doi: 10.3390/plants9101327 (PMC7650562; doi:10.3390/plants9101327)
Supplement: Supplementary file 1 [file plants-09-01327-s001.zip › Table S1_.xlsx]

## Sheet: Sheet1
Table S1
Sample	Host	Origin	Amplificationy	Ct valuez
Fungal culture 1	Arachis hypogaea	Blackville, Barnwell county, SC, USA	-	0
Fungal culture 2	A. hypogaea	Blackville, Barnwell county, SC, USA	-	0
Fungal culture 3	A. hypogaea	Blackville, Barnwell county, SC, USA	-	0
Fungal culture 4	A. hypogaea	Blackville, Barnwell county, SC, USA	-	0
Fungal culture 5	A. hypogaea	Blackville, Barnwell county, SC, USA	-	0
Fungal culture 6	A. hypogaea	Blackville, Barnwell county, SC, USA	-	0
Fungal culture 7	A. hypogaea	Blackville, Barnwell county, SC, USA	-	0
Fungal culture 8	A. hypogaea	Blackville, Barnwell county, SC, USA	-	0
Fungal culture 9	A. hypogaea	Blackville, Barnwell county, SC, USA	-	0
Fungal culture 10	A. hypogaea	Blackville, Barnwell county, SC, USA	-	0
Fungal culture 11	A. hypogaea	Blackville, Barnwell county, SC, USA	-	0
Fungal culture 12	A. hypogaea	Blackville, Barnwell county, SC, USA	-	0
Fungal culture 13	A. hypogaea	Blackville, Barnwell county, SC, USA	-	0
Fungal culture 14	A. hypogaea	Blackville, Barnwell county, SC, USA	-	0
Fungal culture 15	A. hypogaea	Blackville, Barnwell county, SC, USA	-	0
Fungal culture 16	A. hypogaea	Blackville, Barnwell county, SC, USA	-	0
Fungal culture 17	A. hypogaea	Blackville, Barnwell county, SC, USA	-	0
Fungal culture 18	A. hypogaea	Blackville, Barnwell county, SC, USA	-	0
Fungal culture 19	A. hypogaea	Blackville, Barnwell county, SC, USA	-	0
Fungal culture 20	A. hypogaea	Blackville, Barnwell county, SC, USA	-	0
Fungal culture 21	A. hypogaea	Blackville, Barnwell county, SC, USA	-	0
Fungal culture 22	A. hypogaea	Blackville, Barnwell county, SC, USA	-	0
Fungal culture 23	A. hypogaea	Blackville, Barnwell county, SC, USA	-	0
Fungal culture 24	A. hypogaea	Blackville, Barnwell county, SC, USA	-	0
Fungal culture 25	A. hypogaea	Blackville, Barnwell county, SC, USA	-	0
Fungal culture 26	A. hypogaea	Blackville, Barnwell county, SC, USA	-	0
Fungal culture 27	A. hypogaea	Blackville, Barnwell county, SC, USA	-	0
Fungal culture 28	A. hypogaea	Blackville, Barnwell county, SC, USA	-	0
Fungal culture 29	A. hypogaea	Blackville, Barnwell county, SC, USA	-	0
Fungal culture 30	A. hypogaea	Blackville, Barnwell county, SC, USA	-	0
Fungal culture 31	A. hypogaea	Blackville, Barnwell county, SC, USA	-	0
Fungal culture 32	A. hypogaea	Blackville, Barnwell county, SC, USA	-	0
Fungal culture 33	A. hypogaea	Blackville, Barnwell county, SC, USA	-	0
Isolate of Sclerotium rolfsii	A. hypogaea	Blackville, Barnwell county, SC, USA	-	0
Spore of Nothopassalora personata	A. hypogaea	Allendale county, SC, USA	+	24.13
Spore of Nothopassalora personata	A. hypogaea	Bamberg county, SC, USA	+	27.58
Spore of Nothopassalora personata	A. hypogaea	Barnwell county, SC, USA	+	22.29
Spore of Nothopassalora personata	A. hypogaea	Calhoun county, SC, USA	+	27.8
Spore of Nothopassalora personata	A. hypogaea	Dorchester county, SC, USA	+	30.78
Spore of Nothopassalora personata	A. hypogaea	Hampton county, SC, USA	+	22.5
Spore of Nothopassalora personata	A. hypogaea	Horry county, SC, USA	+	22.99
Spore of Nothopassalora personata	A. hypogaea	Marlboro county, SC, USA	+	24.54
Spore of Nothopassalora personata	A. hypogaea	Orangeburg county, SC, USA	+	23.1
Nothopassalora personata isolate Cp-1604	A. hypogaea	Alachua County, FL collected 9/21/2016 by Dr. Nick Dufault's Lab, University of Florida, Gainesville, FL, USA	+	18.34
Nothopassalora personata isolate Cp-1607	A. hypogaea	Gadsden County, FL collected 9/23/2016 by Dr. Nick Dufault's Lab, University of Florida, Gainesville, FL, USA	+	17.13
Nothopassalora personata isolate Cp-1613	A. hypogaea	Escambia County, FL collected 9/23/2016 by Dr. Nick Dufault's Lab, University of Florida, Gainesville, FL, USA	+	16.44
A. hypogaea leaflet with symptom 1	-	Blackville, Barnwell county, SC, USA	-	0
A. hypogaea leaflet with symptom 2	-	Blackville, Barnwell county, SC, USA	-	0
A. hypogaea leaflet with symptom 3	-	Blackville, Barnwell county, SC, USA	-	0
A. hypogaea leaflet with symptom 4	-	Blackville, Barnwell county, SC, USA	-	0
A. hypogaea leaflet with symptom 5	-	Blackville, Barnwell county, SC, USA	-	0
A. hypogaea leaflet with symptom 6	-	Blackville, Barnwell county, SC, USA	-	0
A. hypogaea leaflet with symptom 7	-	Blackville, Barnwell county, SC, USA	-	0
A. hypogaea leaflet with symptom 8	-	Blackville, Barnwell county, SC, USA	-	0
A. hypogaea leaflet with symptom 9	-	Blackville, Barnwell county, SC, USA	-	0
A. hypogaea leaflet with late leaf spot symptom	-	Blackville, Barnwell county, SC, USA	+	23.72
Air biota samples 1 (collected from field D13A within the duration of 16 - 18 April 2019)	-	Field D13A, Edisto Research and Education Center, Blackville, SC, USA	-	0
Air biota samples 2 (collected from field D13A within the duration of 18 - 22 April 2019)	-	Field D13A, Edisto Research and Education Center, Blackville, SC, USA	-	0
Air biota samples 3 (collected from field D13A within the duration of 22 - 24 April 2019)	-	Field D13A, Edisto Research and Education Center, Blackville, SC, USA	-	0
Air biota samples 4 (collected from field D13A within the duration of 24 - 26 April 2019)	-	Field D13A, Edisto Research and Education Center, Blackville, SC, USA	-	0
Air biota samples 5 (collected from field D13A within the duration of 26 - 29 April 2019)	-	Field D13A, Edisto Research and Education Center, Blackville, SC, USA	-	0
Air biota samples 6 (collected from field D13A within the duration of 29 April - 1 May 2019)	-	Field D13A, Edisto Research and Education Center, Blackville, SC, USA	-	0
Air biota samples 7 (collected from field D13A within the duration of 1 - 3 May 2019)	-	Field D13A, Edisto Research and Education Center, Blackville, SC, USA	-	0
Air biota samples 8 (collected from field D13A within the duration of 3 - 6 May 2019)	-	Field D13A, Edisto Research and Education Center, Blackville, SC, USA	-	0
Air biota samples 9 (collected from field D13A within the duration of 6 - 8 May 2019)	-	Field D13A, Edisto Research and Education Center, Blackville, SC, USA	-	0
Air biota samples 10 (collected from field D13A within the duration of 8 - 10 May 2019)	-	Field D13A, Edisto Research and Education Center, Blackville, SC, USA	-	0
Air biota samples 11 (collected from field D13A within the duration of 10 - 13 May 2019)	-	Field D13A, Edisto Research and Education Center, Blackville, SC, USA	-	0
Air biota samples 12 (collected from field D13A within the duration of 13 - 16 May 2019)	-	Field D13A, Edisto Research and Education Center, Blackville, SC, USA	-	0
Air biota samples 13 (collected from field D13A within the duration of 16 - 20 May 2019)	-	Field D13A, Edisto Research and Education Center, Blackville, SC, USA	-	0
Air biota samples 14 (collected from field D13A within the duration of 20 - 22 May 2019)	-	Field D13A, Edisto Research and Education Center, Blackville, SC, USA	-	0
Air biota samples 15 (collected from field D13A within the duration of 22 - 24 May 2019)	-	Field D13A, Edisto Research and Education Center, Blackville, SC, USA	-	0
Air biota samples 16 (collected from field D13A within the duration of 24 - 27 May 2019)	-	Field D13A, Edisto Research and Education Center, Blackville, SC, USA	-	0
Air biota samples 17 (collected from field D13A within the duration of 27 - 29 May 2019)	-	Field D13A, Edisto Research and Education Center, Blackville, SC, USA	-	0
Air biota samples 18 (collected from field D13A within the duration of 29 - 31 May 2019)	-	Field D13A, Edisto Research and Education Center, Blackville, SC, USA	-	0
Air biota samples 19 (collected from field D11B within the duration of 8 - 10 May 2019)	-	Field D11B, Edisto Research and Education Center, Blackville, SC, USA	-	0
Air biota samples 20 (collected from field D11B within the duration of 10 - 13 May 2019)	-	Field D11B, Edisto Research and Education Center, Blackville, SC, USA	-	0
Air biota samples 21 (collected from field D11B within the duration of 13 - 16 May 2019)	-	Field D11B, Edisto Research and Education Center, Blackville, SC, USA	-	0
Air biota samples 22 (collected from field D11B within the duration of 16 - 20 May 2019)	-	Field D11B, Edisto Research and Education Center, Blackville, SC, USA	-	0
Air biota samples 23 (collected from field D11B within the duration of 20 - 22 May 2019)	-	Field D11B, Edisto Research and Education Center, Blackville, SC, USA	-	0
Air biota samples 24 (collected from field D11B within the duration of 22 - 24 May 2019)	-	Field D11B, Edisto Research and Education Center, Blackville, SC, USA	-	0
Air biota samples 25 (collected from field D11B within the duration of 24 - 27 May 2019)	-	Field D11B, Edisto Research and Education Center, Blackville, SC, USA	-	0
Air biota samples 26 (collected from field D11B within the duration of 27 - 29 May 2019)	-	Field D11B, Edisto Research and Education Center, Blackville, SC, USA	-	0
Air biota samples 27 (collected from field D11B within the duration of 29 - 31 May 2019)	-	Field D11B, Edisto Research and Education Center, Blackville, SC, USA	-	0
yAmplification from qPCR using primers CP5F-CP5R. (+) = amplification; (-) = no amplification. Fungal DNA samples with negative amplification were tested with primers ITS1-ITS4 to verify presence of DNA.
zCt value from qPCR using primers CP5F-CP5R.
